# Supplementary material for: Experimental and Computational Analysis of Phenolic Acid Association with PAMAM Dendrimers: Comparing Different Formulation Techniques
Source: Polymers (Basel). 2026 Apr 29;18(9):1086. doi: 10.3390/polym18091086 (PMC13165792; doi:10.3390/polym18091086)
Supplement: Supplementary file 1 [file polymers-18-01086-s001.zip]

Archive with 1 entries (1 files):
- polymers-4250583-supplementary.pdf
